# Supplementary material for: The beauty of a quadricuspid aortic valve from the multimodality perspective of the Heart Team
Source: Eur Heart J Case Rep. 2025 Jan 13;9(1):ytae684. doi: 10.1093/ehjcr/ytae684 (PMC11732272; doi:10.1093/ehjcr/ytae684)
Supplement: ytae684_Supplementary_Data [file ytae684_supplementary_data.zip]

Archive with 4 entries (4 files):
- Video_1.mp4
- Video_2.mp4
- Video_3.mp4
- Video_4.mp4
